# Supplementary material for: Sex-dependent influence of LMAN1 on allergen-induced airway hyperresponsiveness
Source: J Immunol. 2025 Jun 15;214(9):2397–407. doi: 10.1093/jimmun/vkaf126 (PMC12353830; doi:10.1093/jimmun/vkaf126)
Supplement: vkaf126_Supplementary_Data [file vkaf126_supplementary_data.zip]

Archive with 3 entries (2 files):
- vkaf126_Supplementary_Data/
- vkaf126_Supplementary_Data/JIMMUN-24-00497-s01.pdf
- vkaf126_Supplementary_Data/JIMMUN-24-00497-s02.pdf
